# Supplementary material for: A phase 1b randomised controlled trial of a glucagon-like peptide-1 and glucagon receptor dual agonist IBI362 (LY3305677) in Chinese patients with type 2 diabetes
Source: Nat Commun. 2022 Jun 24;13:3613. doi: 10.1038/s41467-022-31328-x (PMC9232612; doi:10.1038/s41467-022-31328-x)
Supplement: Supplementary file 4 — Source Data [file 41467_2022_31328_MOESM4_ESM.xlsx]

## Sheet: Fig. 2a
	Change from baseline in HbA1c (%)
		IBI362 3.0 mg		IBI362 4.5 mg		IBI362 6.0 mg		Pooled placebo		Dulaglutide
		LS mean	SE	LS mean	SE	LS mean	SE	LS mean	SE	LS mean	SE
	Week 4	-0.38	0.18	-0.8	0.18	-0.61	0.18	-0.26	0.15	-1.03	0.21
	Week 8	-0.98	0.31	-1.58	0.31	-1.32	0.3	-0.64	0.25	-1.72	0.35
	Week 12	-1.46	0.43	-2.23	0.43	-1.66	0.41	-0.87	0.34	-1.98	0.48

## Sheet: Fig. 2b
	Change from baseline in fasting plasma glucose (mmol/L)
		IBI362 3.0 mg		IBI362 4.5 mg		IBI362 6.0 mg		Pooled placebo		Dulaglutide
		LS mean	SE	LS mean	SE	LS mean	SE	LS mean	SE	LS mean	SE
	Week 4	-2.29	0.66	-2.47	0.66	-3.03	0.66	-0.82	0.54	-3.19	0.76
	Week 8	-2.95	0.59	-3.38	0.59	-3.5	0.57	-2.05	0.47	-3.36	0.66
	Week 12	-3.38	0.49	-3.82	0.53	-4.07	0.48	-2.52	0.4	-3.85	0.55

## Sheet: Fig. 2c
	Percent change from baseline in body weight (%)
		IBI362 3.0 mg		IBI362 4.5 mg		IBI362 6.0 mg		Pooled placebo		Dulaglutide
		LS mean	SE	LS mean	SE	LS mean	SE	LS mean	SE	LS mean	SE
	Week 4	0.1	0.6	-1.1	0.6	-1.7	0.6	-0.4	0.5	-0.2	0.7
	Week 8	-0.2	1	-2.1	1	-3.3	1	-1.1	0.8	-0.8	1.1
	Week 12	-0.9	1.3	-5	1.3	-5.4	1.2	-1.1	1	-0.9	1.4

## Sheet: Fig. 2d
		Change from baseline to week 12 in HbA1c (%)	Percent change from baseline to week 12 in body weight (%)
	IBI362 3.0 mg	-1.4	-2.23048
		-1	0.621118
		-1.9	-1.0118
		-1.8	0
		-2.7	-2.23214
		-1.3	-5.11905
		-2.8	-0.85763
	IBI362 4.5 mg	-1.2	-15.8965
		-1.7	-3.67937
		-2.3	1.28459
		-3.3	-1.56986
		-3.7	-6.04839
	IBI362 6.0 mg	-0.9	-11.2847
		-1.7	-4.90368
		-2.3	-8.22086
		-1.9	-2.73794
		-2.9	-5.8209
		0.8	-6.47131
		-1.8	-6.17647
		-2.6	2.3088
	Pooled placebo	-0.9	0.294551
		-0.4	0.771208
		-0.1	-1.53846
		-1.3	0.573888
		-2.3	-1.76991
		-1.2	0.566572
		0.2	-2.21932
		-0.2	-6.09555
		-0.8	1.31772
		-1.4	-1.67785
	Dulaglutide	-0.9	1.84615
		-1.2	-0.57274
		-2.3	0.476758
		-1	1.28617
		-1.4	-0.12579
		-5	-7.16253
	Each line shows data for a single patient.

## Sheet: Fig. S1
	Change from baseline in heart rate (beats/min)
		IBI362 3.0 mg		IBI362 4.5 mg		IBI362 6.0 mg		Dulaglutide		Pooled placebo
		mean	SD	mean	SD	mean	SD	mean	SD	mean	SD
	week 1	6.25	9.099	3.5	4.44	5.38	9.665	-1.5	7.609	1.83	7.638
	week 2	7.75	11.042	2.14	5.728	9.63	13.384	2	12.426	-0.5	9.239
	week 3	7.57	7.547	2.29	6.499	10.25	9.498	4.83	9.704	-2.42	9.17
	week 4	3.57	10.69	1.57	5.318	10.25	10.794	2.5	11.292	0.18	9.474
	week 5	3.86	11.305	7.14	8.707	11.75	6.714	5.83	14.359	-2.27	7.39
	week 6	4.86	14.815	8.29	3.592	11.25	9.453	4.33	10.746	-1.91	9.192
	week 7	6.14	14.747	7.86	4.337	9.88	7.864	5.5	10.095	-4	5.06
	week 8	7.71	13.635	6.57	7.743	11	10.637	3.67	8.066	-3.64	5.297
	week 9	8.57	12.66	7.29	7.994	15.5	12.806	7	10.198	-4.45	7.581
	week 10	12.57	14.374	8.29	7.761	11.38	7.463	8.5	14.598	-2.73	8.211
	week 11	9.57	16.082	4.83	5.115	10.5	10.583	1.83	11.107	-2.27	8.81
	week 12	10.14	9.805	8.2	9.731	14.88	10.602	2.83	14.345	-3.9	6.935

## Sheet: Fig. S2a
	Change from baseline in ALT (U/L)
		IBI362 3.0 mg		IBI362 4.5 mg		IBI362 6.0 mg		Pooled placebo		Dulaglutide
		mean	SD	mean	SD	mean	SD	mean	SD	mean	SD
	Week 4	3.76	16.114	-3.5	7.042	-7.38	8.001	-4.44	7.868	-3.7	3.355
	Week 8	-6.34	3.607	-7.66	7.203	-8.5	7.597	-4.35	7.478	-4.33	4.932
	Week 12	-6.34	5.704	-10.66	8.141	-8.38	8.645	-4.67	7.213	-6.92	5.596

## Sheet: Fig. S2b
	Change from baseline in AST (U/L)
		IBI362 3.0 mg		IBI362 4.5 mg		IBI362 6.0 mg		Pooled placebo		Dulaglutide
		mean	SD	mean	SD	mean	SD	mean	SD	mean	SD
	Week 4	1.13	3.927	-2.03	6.067	-2.56	3.907	-0.14	3.469	0.83	6.523
	Week 8	-1.2	3.105	-1.26	6.516	-3.36	4.425	-0.11	4.034	1.53	5.071
	Week 12	-2.49	3.079	-2.82	7.6	-4.65	4.963	-1	5.257	1.58	5.278

## Sheet: Fig. S3a
		IBI362 3.0 mg (n = 8)	IBI362 4.5 mg (n = 8)	IBI362 6.0 mg (n= 8)	IBI362 (n = 24)	Dulaglutide (n = 6)	Pooled placebo (n = 12)
	Percent of patients with change from baseline to week 12 in HbA1c (%)
	≥2.0%	25	37.5	37.5	33.3	33.3	16.7
	≥1.5% and <2.0%	25	25	37.5	29.2	0	0
	≥1.0% and <1.5%	37.5	12.5	0	16.7	50	25
	<1.0%	0	0	25	8.3	16.7	50
	Missing	12.5	25	0	12.5	0	8.3

## Sheet: Fig. S3b
		HbA1c at baseline (%)	HbA1c at week 12 (%)
	IBI362 3.0 mg	7.5	6.1
		9.6	8.6
		9.2	7.3
		8.6	6.8
		9.4	6.7
		8.7	7.4
		9.2	6.4
	IBI362 4.5 mg	7.3	6.1
		8	6.3
		8	5.7
		8.6	6.9
		10.1	6.8
		9.7	6
	IBI362 6.0 mg	7.9	7
		8.5	6.8
		8.2	5.9
		8	6.1
		10	7.1
		7.6	8.4
		7.6	5.8
		10.4	7.8
	Pooled placebo	7.6	6.7
		8.3	7
		7.9	7.5
		8.2	8.4
		7.7	7.5
		9.6	8.8
		6.9	6.8
		8.2	6.8
		9	5.9
		8.7	6.4
		8.6	7.4
	Dulaglutide	7.3	6.4
		8	6.6
		7.7	6.5
		10.5	5.5
		9.5	7.2
		7	6
	Each line shows data for a single patient.

## Sheet: Fig. S4a
	Change from baseline to week 12 in HOMA-β (%)
		IBI362 3.0 mg	IBI362 4.5 mg	IBI362 6.0 mg	Dulaglutide	Pooled placebo
	Individual	23.0312	-9.60516	5.42385	37.0514	7.60967
		-3.75336	82.4304	33.9343	18.9329	62.9894
		14.3857	-0.314861	27.8615	5.16497	-7.42839
		16.3952	47.7651	-1.77557	22.1686	8.92502
		6.85919	11.6122	29.7897	70.6724	-22.5321
		-8.06207		-6.24888	31.2254	13.1849
		15.7409		6.93494		5.58095
				72.2268		8.0454
						1.2742
						10.1796
						10.6428
	mean	9.2281	26.3775	21.0183	30.8693	8.95195
	SD	11.4309	38.1596	25.6835	22.3675	20.6757

[truncated: 12 more sheets: Fig. S4b, Fig. S5a, Fig. S5b, Fig. S5c, Fig. S5d, Fig. S5e, Fig. S5f, Fig. S6, Fig. S7a, Fig. S7b, Fig. S7c, Fig. S8]
